# Supplementary material for: Beta-Blocker-Related Atrioventricular Conduction Disorders—A Single Tertiary Referral Center Experience
Source: Medicina (Kaunas). 2022 Feb 20;58(2):320. doi: 10.3390/medicina58020320 (PMC8877089; doi:10.3390/medicina58020320)
Supplement: Supplementary file 1 [file medicina-58-00320-s001.zip]

Archive with 1 entries (1 files):
- medicina-1534287-supplementary.pdf
